# Supplementary material for: Patient-Derived Functional Models for Prediction of Radiotherapy Response in Rectal Cancer: A Systematic Review and Exploratory HSROC Meta-Analysis
Source: Life (Basel). 2026 Jul 21;16(7):1205. doi: 10.3390/life16071205 (PMC13412191; doi:10.3390/life16071205)
Supplement: Supplementary file 1 [file life-16-01205-s001.zip]

Archive with 2 entries (2 files):
- Supplementary Files (Tables and Figures).pdf
- Supplementary Table S1 - SEARCH STRATEGY.pdf
